# Supplementary material for: Molecular Cloning and Characterization of SaCLCd, SaCLCf, and SaCLCg, Novel Proteins of the Chloride Channel Family (CLC) from the Halophyte Suaeda altissima (L.) Pall
Source: Plants (Basel). 2022 Feb 2;11(3):409. doi: 10.3390/plants11030409 (PMC8839641; doi:10.3390/plants11030409)
Supplement: Supplementary file 1 [file plants-11-00409-s001.zip]

Archive with 3 entries (2 files):
- plants-1556168 -supplementary/
- plants-1556168 -supplementary/plants-1556168 -Figure S1.png
- plants-1556168 -supplementary/plants-1556168-supplementary.pdf
